# Supplementary material for: Quantifying the Dynamics of Bacterial Biofilm Formation on the Surface of Soft Contact Lens Materials Using Digital Holographic Tomography to Advance Biofilm Research
Source: Int J Mol Sci. 2024 Feb 24;25(5):2653. doi: 10.3390/ijms25052653 (PMC10932241; doi:10.3390/ijms25052653)
Supplement: Supplementary file 1 [file ijms-25-02653-s001.zip]

Archive with 1 entries (1 files):
- ijms-2872464-supplementary.pdf
